# Supplementary material for: The Potential of Essential Oils from Active Packaging to Reduce Ethylene Biosynthesis in Plant Products. Part 1: Vegetables (Broccoli and Tomato)
Source: Plants (Basel). 2023 Sep 27;12(19):3404. doi: 10.3390/plants12193404 (PMC10574596; doi:10.3390/plants12193404)
Supplement: Supplementary file 1 [file plants-12-03404-s001.zip]

Archive with 11 entries (10 files):
- Supplementari File S1_ACC content of tomatoes.xlsx
- Supplementary File S2_Composition of the used essential oils.pdf
- Supplementary File S3_Characterization of the EO-CD inclusion complex.pdf
- Supplementary File S4_Statistical analysis files/
- Supplementary File S4_Statistical analysis files/pars_ACC_broccoli.csv
- Supplementary File S4_Statistical analysis files/pars_ACC_tomato.csv
- Supplementary File S4_Statistical analysis files/pars_ACO_brocoli.csv
- Supplementary File S4_Statistical analysis files/pars_ACO_tomato.csv
- Supplementary File S4_Statistical analysis files/pars_ACS_tomato.csv
- Supplementary File S4_Statistical analysis files/pars_ethylene producction_broccoli.csv
- Supplementary File S4_Statistical analysis files/pars_ethylene producction_tomato.csv
