# Supplementary material for: The Potential of Essential Oils from Active Packaging to Reduce Ethylene Biosynthesis in Plant Products. Part 1: Vegetables (Broccoli and Tomato)
Source: Plants (Basel). 2023 Sep 27;12(19):3404. doi: 10.3390/plants12193404 (PMC10574596; doi:10.3390/plants12193404)
Supplement: Supplementary file 1 [file plants-12-03404-s001.zip › Supplementari File S1_ACC content of tomatoes.xlsx]

## Sheet: ACC tomato
Table S1 Composition of the used essential oils
		ACC content (nmol/g)
	Dose (mg/m2)	8ºC	15ºC	22ºC
CONTROL	0	0.62516	0.534425	0.49058
	0	0.510731	0.670713	0.487467
	0	0.505658	0.591937	0.554677
	0	0.582082	0.463547	0.623575
LINALOOL	100	0.577524	0.507803	0.521655
	100	0.514839	0.582516	0.469139
	100	0.453544	0.545981	0.530703
	100	0.478361	0.611241	0.535117
LINALOOL	500	0.426754	0.480069	0.479673
	500	0.388136	0.450195	0.387945
	500	0.383174	0.357147	0.397703
	500	0.518173	0.502297	0.350325
LINALOOL	1000	0.49225	0.450233	0.29059
	1000	0.416156	0.345275	0.251967
	1000	0.299185	0.401154	0.431405
	1000	0.316626	0.538444	0.362882
TYHME EO	100	0.559756	0.642173	0.547247
	100	0.456525	0.415731	0.485155
	100	0.452609	0.40915	0.46759
	100	0.574722	0.42171	0.370369
TYHME EO	500	0.310938	0.587665	0.22442
	500	0.352173	0.471991	0.324724
	500	0.39926	0.461181	0.418654
	500	0.292836	0.367125	0.37949
TYHME EO	1000	0.3808	0.271003	0.191958
	1000	0.321525	0.469304	0.29818
	1000	0.223061	0.365068	0.336516
	1000	0.275018	0.437035	0.269811
ROSEMARY EO	100	0.29217	0.559992	0.143644
	100	0.488506	0.48567	0.214365
	100	0.31835	0.557975	0.281382
	100	0.420069	0.474198	0.167892
ROSEMARY EO	500	0.301518	0.38477	0.203407
	500	0.21446	0.477961	0.33272
	500	0.329526	0.453636	0.35753
	500	0.233133	0.568069	0.23682
ROSEMARY EO	1000	0.295946	0.490366	0.45426
	1000	0.26668	0.329439	0.342831
	1000	0.193106	0.367083	0.384317
	1000	0.277519	0.274972	0.435006
Combination	100	0.33381	0.172386	0.417138
	100	0.370063	0.154446	0.392287
	100	0.413931	0.179159	0.422427
	100	0.310915	0.210789	0.475711
Combination	500	0.380127	0.194485	0.405804
	500	0.334799	0.244819	0.332878
	500	0.466152	0.16217	0.276652
	500	0.352819	0.180857	0.374365
Combination	1000	0.343312	0.226377	0.38027
	1000	0.428781	0.233754	0.419594
	1000	0.200756	0.133903	0.374182
	1000	0.277598	0.202667	0.339995
