# Supplementary material for: The Potential of Essential Oils from Active Packaging to Reduce Ethylene Biosynthesis in Plant Products. Part 1: Vegetables (Broccoli and Tomato)
Source: Plants (Basel). 2023 Sep 27;12(19):3404. doi: 10.3390/plants12193404 (PMC10574596; doi:10.3390/plants12193404)
Supplement: Supplementary file 1 [file plants-12-03404-s001.zip › Supplementary File S4_Statistical analysis files/pars_ACC_broccoli.csv]

parameter	Estimate	Est.Error	l-95% CI	u-95% CI	Rhat	Bulk_ESS	Tail_ESS
Intercept	4.277357989131903	0.05837588227871733	4.163602209444307	4.393590323584598	1.0018603367756465	1999.9151601739848	1447.5275990926832
t2fake_tempfake_dose:conditionBERGAMOTA_1	0.3940288105690585	0.11656273198343049	0.15769590237499748	0.6197003042496441	1.0019324601662525	2232.979744680192	1414.112242954206
t2fake_tempfake_dose:conditionBERGAMOTA_2	-0.5135200024536937	0.11282720115138015	-0.7343940215769894	-0.28872550013082876	1.0002182706151819	2502.46256988613	1837.5156451367413
t2fake_tempfake_dose:conditionBERGAMOTA_3	0.051331317119956574	0.11309292271067933	-0.1684296333589628	0.27785207550080027	0.9998897611094969	1909.9702885926795	1394.3624670172137
t2fake_tempfake_dose:conditionCOMBINACION_1	0.37911346293627557	0.11597241668783557	0.15266508650560326	0.6122478855728355	0.9996646573111649	1987.5387258531941	1488.3308084647692
t2fake_tempfake_dose:conditionCOMBINACION_2	-3.7558609633043307e-4	0.10995865118233472	-0.20980623266574144	0.212623718960433	0.9999176646045091	1745.3802404294192	1503.105276487986
t2fake_tempfake_dose:conditionCOMBINACION_3	-0.5367823080686137	0.11874592263688057	-0.7669505579189594	-0.2967864917945181	1.002498113171386	2050.405300191921	1527.4090753215357
t2fake_tempfake_dose:conditionEUGENOL_1	-0.08980279641064856	0.11211212736279662	-0.3174696653436426	0.12472398447883293	0.9996079940177552	2164.5178988316884	1345.176274107246
t2fake_tempfake_dose:conditionEUGENOL_2	-0.6169528970005387	0.11083236120124428	-0.8361302595739029	-0.3991382618580664	1.0022058090150907	1611.5608829665607	1506.8925142976275
t2fake_tempfake_dose:conditionEUGENOL_3	0.2871832347800877	0.1172308318180332	0.0529315572339992	0.5101324050472901	1.0015975373569581	1948.6031274357	1478.2360824902441
t2fake_tempfake_dose:conditionPOMELO_1	0.9322199148614944	0.11347233778038841	0.7158644883598907	1.1548419788467812	0.9995686649577337	2506.2372792082733	1412.7551021274303
t2fake_tempfake_dose:conditionPOMELO_2	0.3559771163306467	0.11127578315689907	0.13440496667107374	0.5774918255166099	1.0004539250683293	2026.9423576645195	1424.394390503216
t2fake_tempfake_dose:conditionPOMELO_3	-0.3486182884353846	0.1114851231875095	-0.5705998423594193	-0.12982380516301595	1.0009867767130722	2581.2193695165925	1312.2354320186078
sigma	0.7344846145612514	0.044433322308235025	0.6518005173978467	0.8282994659988715	1.0030694561345135	1456.600764256586	1332.0995407282767
sds(t2fake_tempfake_doseconditionBERGAMOTA_1)	1.6631404203513172	1.4502096611015456	0.05462902973398176	5.41260463670957	1.0046475028999422	641.0865674225978	798.1171583553551
sds(t2fake_tempfake_doseconditionBERGAMOTA_2)	5.312877237125538	2.470702558653851	2.3701863036838384	11.54147312893518	1.0011152692731449	1025.7703020245237	1418.651643849514
sds(t2fake_tempfake_doseconditionBERGAMOTA_3)	17.074079083705932	6.354484500898204	8.8563661664957	32.912586422298425	1.0015335954954439	425.8538487999194	834.7630290877506
sds(t2fake_tempfake_doseconditionCOMBINACION_1)	1.2438909585432925	1.2680667301348647	0.03537737642841711	4.471836695823665	1.001304273961137	1294.1968251061771	939.5612997929823
sds(t2fake_tempfake_doseconditionCOMBINACION_2)	1.484717469538934	1.283413555193583	0.06682525966011864	4.895436245432234	1.0014088469947566	1025.3528008682454	1055.3893890816173
sds(t2fake_tempfake_doseconditionCOMBINACION_3)	9.86331520459775	3.3455087948936075	5.319220740749095	18.42764775745056	1.0057019888599428	680.0470539764983	1088.506145365767
sds(t2fake_tempfake_doseconditionEUGENOL_1)	4.470318012138524	2.0564260292344643	1.8114207234607917	9.887427515226316	1.0015677487810184	814.9820321956897	1061.6960600269733
sds(t2fake_tempfake_doseconditionEUGENOL_2)	6.620798468527399	3.0368217946581084	3.1441946380684924	14.119629212595317	1.0005008798887014	579.7656547430462	949.5959909279468
sds(t2fake_tempfake_doseconditionEUGENOL_3)	12.359294136464765	4.210181844227359	6.920618228657786	22.440907993956632	1.0019287052040506	638.3311200623915	999.8517029167372
sds(t2fake_tempfake_doseconditionPOMELO_1)	1.648511670150435	1.4616844516432443	0.11332021652206163	5.456019952416579	0.9993646736189865	946.6146725296079	773.7389832147414
sds(t2fake_tempfake_doseconditionPOMELO_2)	5.736386589122408	2.5769615886535804	2.6451871651211345	12.26404458579848	1.0002503544695271	1005.5248046463837	1232.4882707278261
sds(t2fake_tempfake_doseconditionPOMELO_3)	9.286088033252582	3.0328487842118492	5.049450407531033	16.76622940841236	1.0014122026784298	542.4770268168777	1056.2066475225529
