# Supplementary material for: The Potential of Essential Oils from Active Packaging to Reduce Ethylene Biosynthesis in Plant Products. Part 1: Vegetables (Broccoli and Tomato)
Source: Plants (Basel). 2023 Sep 27;12(19):3404. doi: 10.3390/plants12193404 (PMC10574596; doi:10.3390/plants12193404)
Supplement: Supplementary file 1 [file plants-12-03404-s001.zip › Supplementary File S4_Statistical analysis files/pars_ACC_tomato.csv]

parameter	Estimate	Est.Error	l-95% CI	u-95% CI	Rhat	Bulk_ESS	Tail_ESS
Intercept	0.3718333686448348	0.01027426167555866	0.35148170261404404	0.392269637089543	0.9995181840019994	825.017413042301	1040.974799869312
t2fake_tempfake_dose:conditionCOMBINACION_1	-0.008816593985069218	0.014362404536669532	-0.03621032547783294	0.01978982660972698	1.0002998049228355	1500.8678723303058	1130.755629213071
t2fake_tempfake_dose:conditionCOMBINACION_2	-0.026685921773898606	0.0156573054671278	-0.05679707650505285	0.005006244682071308	1.0007703391298182	1900.8582086620386	1678.0837435419644
t2fake_tempfake_dose:conditionCOMBINACION_3	-0.0014921661130015398	0.01603648730182619	-0.03422855718864682	0.03001492684723952	0.9995912494419953	2451.5295517280074	1526.4639571922764
t2fake_tempfake_dose:conditionLINALOOL_1	-0.07649649678550233	0.01922605969929308	-0.11570470530508242	-0.040985221442496805	1.0020422827822146	929.1567092688075	1330.068781981003
t2fake_tempfake_dose:conditionLINALOOL_2	0.0179012695136537	0.021243206914450828	-0.024998760700903847	0.06025428377850275	1.0009912572825586	1256.6845834661628	1356.0332504804362
t2fake_tempfake_dose:conditionLINALOOL_3	-0.0014247929907263512	0.020687905630555503	-0.04286017406139944	0.03859033772183055	1.0032565415306849	1104.830958707033	747.7359048703038
t2fake_tempfake_dose:conditionROMERO_1	0.03307855323189177	0.026718686887048048	-0.013144995204383404	0.09241493684836916	1.000725971439568	676.5035901932445	1067.2895888921373
t2fake_tempfake_dose:conditionROMERO_2	-0.013078633998722947	0.025100220796182397	-0.06671850145340666	0.03425160810285974	1.000734516131971	1130.3305985862678	1302.3995169588936
t2fake_tempfake_dose:conditionROMERO_3	-0.07180766806343446	0.02676094343222234	-0.12423625004442422	-0.021031941832200515	1.0014166688245476	1365.6290393721565	1116.0920980104227
t2fake_tempfake_dose:conditionTOMILLO_1	-0.07380010620309792	0.014143133379018154	-0.10180993364569581	-0.04737956570851795	1.00130962343962	1980.5484877825452	1477.908259643648
t2fake_tempfake_dose:conditionTOMILLO_2	0.004674970599002992	0.015470379164351433	-0.02802021745942919	0.03329614058062208	1.0007002268533667	1486.4127156866095	823.626045770916
t2fake_tempfake_dose:conditionTOMILLO_3	-0.004883454082515056	0.015481251610452397	-0.03512821403780546	0.024808087795342156	1.001101150127533	2254.638656267175	1313.50102014662
sigma	0.07251544442644986	0.00547962978150023	0.06304679106221453	0.08407687096892244	1.0023308243434637	1294.1391205109567	1320.8645577070881
sds(t2fake_tempfake_doseconditionCOMBINACION_1)	0.4749007244702929	0.6434343985812631	0.007101328498671149	2.2673143168586445	1.0016203093896505	448.35738070851943	439.9918463707436
sds(t2fake_tempfake_doseconditionCOMBINACION_2)	0.3782960207106977	0.54125843805076	0.008358296858579308	2.190858432088851	1.0057255615883498	532.6486679492041	505.5136720857408
sds(t2fake_tempfake_doseconditionCOMBINACION_3)	1.0322953625600166	0.5915606517972789	0.3623116767802807	2.613916670053245	1.0018553715499827	658.259552630402	1229.3016982172126
sds(t2fake_tempfake_doseconditionLINALOOL_1)	0.3376578327553695	0.5005360668547268	0.005994025916361794	1.7914670792109506	1.001481070480146	624.4444283029378	836.5396506878617
sds(t2fake_tempfake_doseconditionLINALOOL_2)	0.3609747063912049	0.5101751191828532	0.012669260805351206	1.7338886793592274	1.0050425294232217	638.530752035114	1112.371471899784
sds(t2fake_tempfake_doseconditionLINALOOL_3)	1.858353707816802	0.9615939531469843	0.38562692283390954	4.078379107724703	1.0000949848713472	342.1626879393132	348.1056067013313
sds(t2fake_tempfake_doseconditionROMERO_1)	0.4495938814725495	0.5777780353595723	0.010362575172489504	2.1008279212983982	1.0039161256554163	632.9831077970449	1002.5612967318713
sds(t2fake_tempfake_doseconditionROMERO_2)	0.3711045202382664	0.4495318166978704	0.005823750063118189	1.7037142062194566	1.0001506557936013	601.9318418770008	629.2837009294803
sds(t2fake_tempfake_doseconditionROMERO_3)	1.6058885097873719	0.8547669067901059	0.432097752025312	3.7221540486416793	1.0015413022833242	462.35530184760216	523.2180998687288
sds(t2fake_tempfake_doseconditionTOMILLO_1)	0.7243932375054605	0.7754411079945462	0.018892239470748484	2.8628779172882517	1.0023096514200835	386.22590534475216	651.3528815117658
sds(t2fake_tempfake_doseconditionTOMILLO_2)	0.3328898479599807	0.5119499636205558	0.00598074384388277	1.813770077165382	1.0011046655410518	435.4919169828681	730.833724396729
sds(t2fake_tempfake_doseconditionTOMILLO_3)	0.5962795207099028	0.4854700021153326	0.09337641397796845	1.9346062078943493	1.0020736605445424	554.3417487405363	725.4621079915844
