# Supplementary material for: The Potential of Essential Oils from Active Packaging to Reduce Ethylene Biosynthesis in Plant Products. Part 1: Vegetables (Broccoli and Tomato)
Source: Plants (Basel). 2023 Sep 27;12(19):3404. doi: 10.3390/plants12193404 (PMC10574596; doi:10.3390/plants12193404)
Supplement: Supplementary file 1 [file plants-12-03404-s001.zip › Supplementary File S4_Statistical analysis files/pars_ACO_brocoli.csv]

parameter	Estimate	Est.Error	l-95% CI	u-95% CI	Rhat	Bulk_ESS	Tail_ESS
Intercept	0.20936839390941128	0.001854370430422864	0.20566152364650406	0.2129652344753012	0.9998386872457055	4747.263287659515	2948.6090957284746
t2fake_tempfake_dose:conditionBERGAMOTA_1	0.018644301690173015	0.0036642739363648446	0.011398632166204483	0.02590650397840466	1.0024445697234763	5398.845974830944	2975.578761986814
t2fake_tempfake_dose:conditionBERGAMOTA_2	0.07985877042882421	0.0036197646504463007	0.07268769304994013	0.08684805996988028	1.0003980064999256	5175.954303012377	3041.190251239793
t2fake_tempfake_dose:conditionBERGAMOTA_3	0.023937060893636206	0.0037265429068447575	0.0164826988856477	0.031198559267805164	1.0023484884930405	5094.920712562405	2757.725262050267
t2fake_tempfake_dose:conditionCOMBINACION_1	-0.007783193937565084	0.0037607294612150063	-0.015358834246958523	-3.763610545535252e-4	1.0030896635494142	5730.900482781822	2733.3821002118902
t2fake_tempfake_dose:conditionCOMBINACION_2	0.09643558762091206	0.003600191069340501	0.08946759016188757	0.10335545751507955	1.0011659304598042	5915.371795697653	2916.2396549959435
t2fake_tempfake_dose:conditionCOMBINACION_3	-0.005099341804888962	0.003995072345017335	-0.012999911980988677	0.002606615735775265	1.0006182762985696	5664.835866772069	2389.7970201453154
t2fake_tempfake_dose:conditionEUGENOL_1	0.011163734601709812	0.0036274700512029176	0.0042569442602661415	0.01847960297556729	1.0012802740609452	6790.258244074875	3136.307236255977
t2fake_tempfake_dose:conditionEUGENOL_2	0.07329579542528403	0.0036290992523985524	0.0662655048436499	0.08035610819395482	1.0006625625085237	6333.621135227026	3039.9386594904195
t2fake_tempfake_dose:conditionEUGENOL_3	-0.0015392401965599728	0.0038741339623636125	-0.00909744717323928	0.0060266545639507015	1.0057678593027994	5861.277711891458	2592.847670359631
t2fake_tempfake_dose:conditionPOMELO_1	0.021984481440779483	0.0036140193757552607	0.015055726832678227	0.029087156290212548	1.0010679916208463	6307.425429411786	2680.5775861386433
t2fake_tempfake_dose:conditionPOMELO_2	0.06628963218206836	0.0035071221166046067	0.05957242387023828	0.07299923219508564	1.001158942732131	6196.122484514841	2932.321032528184
t2fake_tempfake_dose:conditionPOMELO_3	-0.008817344023458915	0.0036941289189132333	-0.01599742190864302	-0.001563895659177485	1.0006792602224106	5676.52535305896	2244.9579346026935
sigma	0.02358225580350404	0.0013895420412379002	0.02109942390837469	0.026440230313260493	1.0001659947159223	3289.105418084724	2794.3137773464655
sds(t2fake_tempfake_doseconditionBERGAMOTA_1)	0.10716492751922801	0.17893814119399287	0.0017556156072624756	0.5808679156746382	1.0071248950789724	1191.9866436360664	2229.9858372908225
sds(t2fake_tempfake_doseconditionBERGAMOTA_2)	0.4670963592463788	0.517918260324642	0.09047776944224892	1.997126904785576	1.000357611675814	969.0647393566263	1735.28047636425
sds(t2fake_tempfake_doseconditionBERGAMOTA_3)	0.7081958944124136	0.33580121560385223	0.3094315119666931	1.5786547020345005	1.0039799615790026	988.2990710566519	1610.1915778760338
sds(t2fake_tempfake_doseconditionCOMBINACION_1)	0.34059682806464925	0.3173494727374432	0.06837831103421511	1.232696711375024	1.0059615152210595	950.134111671084	1862.0953881412233
sds(t2fake_tempfake_doseconditionCOMBINACION_2)	0.3297358883710163	0.4095180319436865	0.0430372591831505	1.5729978365807569	1.0002418480541524	1006.478564451433	1354.60970701945
sds(t2fake_tempfake_doseconditionCOMBINACION_3)	0.314061949831455	0.17559546033142656	0.11642860385667371	0.7631295995440945	1.0052300630507371	1137.900817527743	1539.9291197214088
sds(t2fake_tempfake_doseconditionEUGENOL_1)	0.11202572125107949	0.1861968497103533	0.0017608356936995694	0.6710798116406962	1.0083475967358646	767.862450987428	1471.1683435833713
sds(t2fake_tempfake_doseconditionEUGENOL_2)	0.3202319273489228	0.41272213385132	0.040110566937814285	1.5314750443312262	1.0025195627395869	986.295498822878	1839.6744214366631
sds(t2fake_tempfake_doseconditionEUGENOL_3)	0.40164391657710935	0.20122695196704263	0.16717808362348147	0.885018186843714	1.0037229672681904	1055.6823829948141	1607.1740465154624
sds(t2fake_tempfake_doseconditionPOMELO_1)	0.08462762526981688	0.13422745050876356	0.0019008402353313854	0.45503332001163377	1.0031155273175951	1162.610886113506	1914.9138725811638
sds(t2fake_tempfake_doseconditionPOMELO_2)	0.11931535530695674	0.2361668993383155	0.0019689298521159545	0.7402352858423223	1.0017357491277952	933.8066350087281	1649.9008258550373
sds(t2fake_tempfake_doseconditionPOMELO_3)	0.5076273754191811	0.2663881513837636	0.22150031411588866	1.1455275451015143	1.0051118640543784	939.089744597625	1504.7146894745022
