# Supplementary material for: The Potential of Essential Oils from Active Packaging to Reduce Ethylene Biosynthesis in Plant Products. Part 1: Vegetables (Broccoli and Tomato)
Source: Plants (Basel). 2023 Sep 27;12(19):3404. doi: 10.3390/plants12193404 (PMC10574596; doi:10.3390/plants12193404)
Supplement: Supplementary file 1 [file plants-12-03404-s001.zip › Supplementary File S4_Statistical analysis files/pars_ACO_tomato.csv]

parameter	Estimate	Est.Error	l-95% CI	u-95% CI	Rhat	Bulk_ESS	Tail_ESS
Intercept	0.1263136689245607	0.003194702730384279	0.11985252785157924	0.1326116160634591	1.000184460017646	814.88846045781	1263.474254486471
t2fake_tempfake_dose:conditionCOMBINACION_1	-0.0024024322372862375	0.0047352993190429744	-0.011057347783172565	0.0071758946372712075	1.0042854687343552	1151.9665884089077	1346.1763211809955
t2fake_tempfake_dose:conditionCOMBINACION_2	-0.006151601244679155	0.00495818638208173	-0.015523395184063461	0.0036881834364624654	1.0021529927849162	1892.0503998874583	1814.045987002601
t2fake_tempfake_dose:conditionCOMBINACION_3	-0.0068273598696522945	0.004839661071414695	-0.016914807337230484	0.002291270528019196	1.003157658737473	1579.174527571626	1644.5819846784175
t2fake_tempfake_dose:conditionLINALOOL_1	-0.02810960102452724	0.005325122079497329	-0.038525651197743316	-0.017513554044763843	1.0028003680147464	1990.5872108339524	1694.7350315970646
t2fake_tempfake_dose:conditionLINALOOL_2	-0.06812139540216272	0.005740553182192797	-0.07973166864703424	-0.056699527754793935	1.0020001333939974	2590.0285237041685	1696.7793806186844
t2fake_tempfake_dose:conditionLINALOOL_3	0.008282436443745631	0.006215475227926093	-0.00397138553179805	0.02070600089008399	0.9998465631486043	2533.35026742039	1355.2110448678122
t2fake_tempfake_dose:conditionROMERO_1	-0.02740517365638426	0.006619840270869375	-0.03983255203275051	-0.014482504291498237	0.9993109682646146	1246.824895136045	1261.4196838148587
t2fake_tempfake_dose:conditionROMERO_2	-0.04421100697672227	0.006804766105980981	-0.057705285962415954	-0.03152355478365593	1.000790039402871	1328.7278523688253	1480.5387235086969
t2fake_tempfake_dose:conditionROMERO_3	0.018390423164158207	0.007523016502345948	0.0034087425811120168	0.03389205025135423	1.0005235071454288	1448.3640406482393	1065.2769485750107
t2fake_tempfake_dose:conditionTOMILLO_1	-0.024765594247796268	0.0052079334513202855	-0.035355486293645634	-0.01475582732418343	1.003748872238328	1534.0942132098257	1425.0601369842648
t2fake_tempfake_dose:conditionTOMILLO_2	-0.06671077671705473	0.0056224560365775635	-0.07745856313694191	-0.055389326527268634	1.0002390112769777	1869.8613723808817	1536.5351764878192
t2fake_tempfake_dose:conditionTOMILLO_3	0.010022839238493364	0.006371213709712121	-0.003031756363870151	0.02187056023305389	1.0001265943285342	1285.4720864673695	1298.5944935137525
sigma	0.019345463841684073	0.0014553214848043213	0.01674242294622016	0.022439579717270213	0.9992791420168615	1044.855640035287	1148.3510411822476
sds(t2fake_tempfake_doseconditionCOMBINACION_1)	0.23707486555850044	0.29042857729559884	0.0038815551505228824	1.0941240733198174	1.0080629484809176	376.04105423006854	868.7973174080305
sds(t2fake_tempfake_doseconditionCOMBINACION_2)	0.17777998805262146	0.2833573472834173	0.0029813573425006936	1.008252194278266	1.0099151235906776	521.2163907165702	823.3847951255727
sds(t2fake_tempfake_doseconditionCOMBINACION_3)	0.6243987015899856	0.34656805564756793	0.21381777811291766	1.5642875497006279	1.0042852259697552	685.2445549026122	1015.2729221298711
sds(t2fake_tempfake_doseconditionLINALOOL_1)	0.0944075430449312	0.1305185674872657	0.0018104765383379594	0.46715043798088435	1.0086592333767472	877.5445420474038	951.1700297941215
sds(t2fake_tempfake_doseconditionLINALOOL_2)	0.11543465648010466	0.21954762542768602	0.0020041119196714235	0.6585171746467378	1.0061010273092106	652.6804308386365	1212.5669480714464
sds(t2fake_tempfake_doseconditionLINALOOL_3)	0.865308135887035	0.3918775747014059	0.3654097975166436	1.813845267517306	1.00155705660667	486.6261042765521	218.19594883311987
sds(t2fake_tempfake_doseconditionROMERO_1)	0.16946174088936253	0.22416113303621796	0.010238275210236208	0.7656216121996022	1.0031093745547504	501.92487905852755	772.4546849753166
sds(t2fake_tempfake_doseconditionROMERO_2)	0.2704235209061951	0.34507691688194925	0.0303221656148259	1.3451297552547907	1.0009596513207277	650.6704413472337	1080.4020251739742
sds(t2fake_tempfake_doseconditionROMERO_3)	0.4745307951295043	0.24578432257124005	0.19018473387360113	1.0918230329716918	1.0045611471789342	570.8864630499619	1131.0156495421459
sds(t2fake_tempfake_doseconditionTOMILLO_1)	0.11097222847648297	0.1630394378331703	0.002006752050867152	0.5849106331176566	1.0033381829491208	647.7451664932047	1355.7504587298135
sds(t2fake_tempfake_doseconditionTOMILLO_2)	0.1643934213155689	0.44107501690192336	0.0015815470883954559	1.7560614107955477	1.0053679943316542	269.65690010658307	104.36995503742777
sds(t2fake_tempfake_doseconditionTOMILLO_3)	0.9226172483299506	0.4257659883936027	0.35725370758646857	1.9297999520124436	1.0025714854807082	434.3699446816445	944.637177197117
