# Supplementary material for: The Potential of Essential Oils from Active Packaging to Reduce Ethylene Biosynthesis in Plant Products. Part 1: Vegetables (Broccoli and Tomato)
Source: Plants (Basel). 2023 Sep 27;12(19):3404. doi: 10.3390/plants12193404 (PMC10574596; doi:10.3390/plants12193404)
Supplement: Supplementary file 1 [file plants-12-03404-s001.zip › Supplementary File S4_Statistical analysis files/pars_ACS_tomato.csv]

parameter	Estimate	Est.Error	l-95% CI	u-95% CI	Rhat	Bulk_ESS	Tail_ESS
Intercept	1.8857432227145534	0.03808720823467659	1.8091573599413056	1.9607076953950666	1.0006838090045265	1104.5381904927706	1318.589218542362
t2fake_tempfake_dose:conditionCOMBINACION_1	-0.25846634065344254	0.058626078784921556	-0.3757262281153993	-0.14207794221237938	1.0019485283348506	1243.6909656713694	1223.1091225659766
t2fake_tempfake_dose:conditionCOMBINACION_2	-0.7175326642028095	0.06948837242533154	-0.8581847840784336	-0.5855693027503363	1.0004380512799966	1160.8556727978603	1170.3716525951374
t2fake_tempfake_dose:conditionCOMBINACION_3	-0.026564054698847917	0.06854659037797717	-0.16734747784973755	0.09957136090040876	1.0019966131532907	1237.5592376937352	961.828375648737
t2fake_tempfake_dose:conditionLINALOOL_1	-0.5647710212765776	0.088978161271119	-0.7415675475800111	-0.3887811550435725	1.0011101864242362	1359.9603055188616	1257.76127881722
t2fake_tempfake_dose:conditionLINALOOL_2	-1.19179823818562	0.09877568009084244	-1.3906995021957549	-0.9992834292605057	1.0007306453462892	1580.7173380495392	1338.967879928398
t2fake_tempfake_dose:conditionLINALOOL_3	0.2771823381546208	0.09796301420930371	0.08471006201560706	0.4725488209027497	1.0006442630447894	1736.0385914439867	1298.3321524948694
t2fake_tempfake_dose:conditionROMERO_1	-0.4489235547828776	0.08654620629040158	-0.630770505255964	-0.2910862595058001	1.0005579322988278	902.2339701749544	1099.7457340120986
t2fake_tempfake_dose:conditionROMERO_2	-1.060043938876086	0.09024106698252586	-1.2323181232333913	-0.8833595151820365	0.9999454431701628	1322.4700701264733	1525.6140964349265
t2fake_tempfake_dose:conditionROMERO_3	0.34413460127945616	0.11416343280960481	0.14153278871449773	0.5915832940606025	1.0073653908042302	723.231173025791	999.9893122959503
t2fake_tempfake_dose:conditionTOMILLO_1	-0.2948125280561064	0.05662678106595158	-0.40822455148812975	-0.18304602323092495	1.0015507289521584	1929.152388619073	1358.4601577856774
t2fake_tempfake_dose:conditionTOMILLO_2	-1.065257323572286	0.06376453203818974	-1.184677864813047	-0.9355792419428604	1.0013227256138724	1583.2056495182865	1033.6903036241063
t2fake_tempfake_dose:conditionTOMILLO_3	0.026025363250020583	0.06629136594746116	-0.10417527222468971	0.15256390816311455	1.0012732050785926	1663.3451221813143	1474.7125405761597
sigma	0.29443982705443783	0.022322185553890928	0.25522392936335125	0.3450246108823308	1.000988018399957	983.5897254668317	1127.69978262682
sds(t2fake_tempfake_doseconditionCOMBINACION_1)	0.9698069694146981	1.0484702843077207	0.017906278407638455	3.877108275771808	1.007639123304346	598.5551613911066	814.6703738177163
sds(t2fake_tempfake_doseconditionCOMBINACION_2)	0.8387913709261235	0.899778756924584	0.02513238423883852	3.3376635483205392	0.999867120219054	938.0326939494638	1072.0248920833626
sds(t2fake_tempfake_doseconditionCOMBINACION_3)	4.7268458295502755	2.125595926862418	2.1231818947393553	10.18756430231362	1.0017813121648804	690.5598601008185	841.2813620639937
sds(t2fake_tempfake_doseconditionLINALOOL_1)	1.6898370360417614	1.1735574644697322	0.28661254602317043	4.747837318049836	1.0049734127428382	790.7826566600613	1135.390479818131
sds(t2fake_tempfake_doseconditionLINALOOL_2)	2.333477725377092	1.423750695367898	0.491144525341432	5.995318073702375	1.0011512870610246	770.465164698256	548.946582767234
sds(t2fake_tempfake_doseconditionLINALOOL_3)	19.43904075814735	5.894900358316964	11.373705268964871	34.41568042010991	1.0028907476270463	652.9463669645401	1037.2679386181098
sds(t2fake_tempfake_doseconditionROMERO_1)	1.0076948829047407	1.0536375982246655	0.0408744322558064	3.8691276862158954	1.00027668751448	928.3472003048538	1271.0241905305043
sds(t2fake_tempfake_doseconditionROMERO_2)	2.1199441722151047	1.3754149098976232	0.5783975522661148	5.409523299119207	1.001255118383394	797.7359481078073	913.9989152696866
sds(t2fake_tempfake_doseconditionROMERO_3)	4.729388695203607	1.9098233715212012	2.089719104563415	9.50699908261657	1.0020795168759364	737.796888727935	689.1360417486643
sds(t2fake_tempfake_doseconditionTOMILLO_1)	1.547324046962015	1.299982324727087	0.16393187325398287	4.96561101873625	0.9995186180762703	859.3341857344528	1013.6595308485796
sds(t2fake_tempfake_doseconditionTOMILLO_2)	2.316391666051833	1.5012654771424203	0.7184417951432838	6.016778910600256	1.003164759754349	976.0877663629111	1216.768872911239
sds(t2fake_tempfake_doseconditionTOMILLO_3)	3.2459270290196636	1.40081078292392	1.4850218048800146	6.953039843921188	0.9997380921611473	1023.3656938080773	996.1235692646351
