# Supplementary material for: The Potential of Essential Oils from Active Packaging to Reduce Ethylene Biosynthesis in Plant Products. Part 1: Vegetables (Broccoli and Tomato)
Source: Plants (Basel). 2023 Sep 27;12(19):3404. doi: 10.3390/plants12193404 (PMC10574596; doi:10.3390/plants12193404)
Supplement: Supplementary file 1 [file plants-12-03404-s001.zip › Supplementary File S4_Statistical analysis files/pars_ethylene producction_broccoli.csv]

parameter	Estimate	Est.Error	l-95% CI	u-95% CI	Rhat	Bulk_ESS	Tail_ESS
Intercept	291.43159634702903	7.096093442918755	277.8530153462116	305.11865206588914	1.0005597374692197	4543.733752174244	1581.3872121262548
t2fake_tempfake_dose:conditionBERGAMOTA_1	-4.00389204207984	14.434933748822482	-31.256094079358036	25.01007736701552	1.0009609180051833	3493.684119247211	1474.2910573095187
t2fake_tempfake_dose:conditionBERGAMOTA_2	129.35637568848858	13.29050844854909	103.50476687703717	154.96513727713392	1.0012281798737837	3648.336676272366	1663.848449817068
t2fake_tempfake_dose:conditionBERGAMOTA_3	-8.560182915271588	14.057239703230065	-37.30531526015099	18.18210990112366	1.0022455217281385	3800.230720085034	1719.2249232413246
t2fake_tempfake_dose:conditionCOMBINACION_1	20.751066192843588	14.337654901568378	-8.372349282468528	49.13036815836215	1.0049181585382354	3722.2919439700045	1402.8947606484737
t2fake_tempfake_dose:conditionCOMBINACION_2	248.2781815883054	13.472215665670644	221.96835022965226	275.2479071214052	0.9993027021497203	3576.546204458629	1351.2692856007745
t2fake_tempfake_dose:conditionCOMBINACION_3	23.25425698495049	15.20300160408474	-7.542097986360097	53.61617140634096	1.0005821360181302	3649.3118892701295	1300.6855658416564
t2fake_tempfake_dose:conditionEUGENOL_1	81.98340807669373	14.658130779746887	53.082773803590506	110.59608264377128	1.0029373631275318	3616.853101718133	1321.4161871594983
t2fake_tempfake_dose:conditionEUGENOL_2	322.89784875292105	13.841017116631766	295.5019626501991	349.4938448489478	0.999835612777436	3535.63169502097	1622.2878569931304
t2fake_tempfake_dose:conditionEUGENOL_3	76.44478344774942	14.628146416478565	47.7798040668044	104.93660398459414	1.000068987334764	3808.328660785626	1725.3167449107168
t2fake_tempfake_dose:conditionPOMELO_1	13.738022885599698	14.2758153317849	-12.984424069228497	40.78586299534424	1.002302687544589	3947.1752097156827	1293.8727063086747
t2fake_tempfake_dose:conditionPOMELO_2	194.03556876120078	13.38303641578509	168.0028290932731	220.97623993679696	1.0002853115888195	3771.292044876296	1300.3721708313847
t2fake_tempfake_dose:conditionPOMELO_3	12.48823106796548	15.12306626907371	-17.37979087840854	42.345432688541486	0.9996867262700693	4294.862121972548	1309.0440212926717
sigma	95.48726644709109	5.382363637506369	85.80669724115864	106.4221447123003	1.000676568284505	2482.2663692149354	1582.0820367470455
sds(t2fake_tempfake_doseconditionBERGAMOTA_1)	131.12041542097262	129.92393030156322	4.1601068912367625	471.8193486352233	1.0016344203836962	1214.9242931044794	1117.6864258997148
sds(t2fake_tempfake_doseconditionBERGAMOTA_2)	168.22529317484424	137.35236480919525	9.275708017182748	504.94111062075035	1.0026124310623754	1069.977796210932	1145.8162853462477
sds(t2fake_tempfake_doseconditionBERGAMOTA_3)	166.5930521242224	140.9308004487514	4.898629371411143	528.2837944205992	1.0004075048399141	1024.1299171840324	1093.0856451769546
sds(t2fake_tempfake_doseconditionCOMBINACION_1)	125.06807605282242	115.8825500233713	4.496703911048329	432.05777674066036	1.0003096222680183	1404.9663120750217	1278.9779254237287
sds(t2fake_tempfake_doseconditionCOMBINACION_2)	124.35422370728729	126.90236301689389	2.7681604489661797	496.5734246530368	1.000180033154741	1266.4568567304734	975.0837742254054
sds(t2fake_tempfake_doseconditionCOMBINACION_3)	182.35013804773547	138.8376222506596	9.248628166694473	524.7800330261614	1.0030872984677903	992.0812803559584	1213.792944071048
sds(t2fake_tempfake_doseconditionEUGENOL_1)	165.96027550546094	151.9741282910839	5.238591065579441	557.6598565156119	1.0028400703296454	943.1458809606897	860.5573738293901
sds(t2fake_tempfake_doseconditionEUGENOL_2)	318.23294428558967	195.51607420717207	47.31779811311616	785.5734872820055	0.9995081274442711	941.8641259907641	654.5198371148189
sds(t2fake_tempfake_doseconditionEUGENOL_3)	393.69081324305853	216.88106508169264	104.16237093405392	905.6777404180424	1.0018923810532057	1169.7794224736701	914.549391915417
sds(t2fake_tempfake_doseconditionPOMELO_1)	116.80247362307898	101.99106210997888	5.360806300495428	383.9418314501031	1.0005878443538703	1404.2645259680828	1438.845296556665
sds(t2fake_tempfake_doseconditionPOMELO_2)	168.57914991504686	137.11693113675548	5.580844814947684	513.9659367863924	1.0036704430967254	976.3136668058227	958.758198273851
sds(t2fake_tempfake_doseconditionPOMELO_3)	183.61093610145397	132.7392345066292	9.505358361517814	500.9023054510515	0.9999856096968692	884.2387711310639	824.8075417112767
