# Supplementary material for: The Potential of Essential Oils from Active Packaging to Reduce Ethylene Biosynthesis in Plant Products. Part 1: Vegetables (Broccoli and Tomato)
Source: Plants (Basel). 2023 Sep 27;12(19):3404. doi: 10.3390/plants12193404 (PMC10574596; doi:10.3390/plants12193404)
Supplement: Supplementary file 1 [file plants-12-03404-s001.zip › Supplementary File S4_Statistical analysis files/pars_ethylene producction_tomato.csv]

parameter	Estimate	Est.Error	l-95% CI	u-95% CI	Rhat	Bulk_ESS	Tail_ESS
Intercept	27.49453445118522	0.266717818638475	26.965182726618178	28.00521391746933	1.0007683359532658	1888.195976302754	1612.2059930488851
t2fake_tempfake_dose:conditionCOMBINACION_1	-1.7663213172261216	0.5071876940401507	-2.73793786651625	-0.7574378919552824	1.0000521090736476	2681.282831722643	1633.0517589995648
t2fake_tempfake_dose:conditionCOMBINACION_2	-1.633299270834647	0.5709093566305353	-2.7389821767245537	-0.5086931028714857	1.0036011136892415	2174.782135326973	1249.4928913861975
t2fake_tempfake_dose:conditionCOMBINACION_3	-1.1553768009956609	0.5506533285929706	-2.239260080983923	-0.07366281162505611	1.0000242059926423	2218.696888711178	1190.0067301492684
t2fake_tempfake_dose:conditionLINALOOL_1	-3.06514448215539	0.4924209423357293	-4.010625275757653	-2.091099687226322	1.00300314685943	2939.9520744009596	1389.8237320970893
t2fake_tempfake_dose:conditionLINALOOL_2	-0.8067206469785457	0.5055515123176332	-1.8130772894044764	0.17787172478601193	1.0020965801552228	2976.8515541212478	1619.194154741361
t2fake_tempfake_dose:conditionLINALOOL_3	-0.6640833077309113	0.5367461235108109	-1.758143729272632	0.41895728704110285	1.00077610529087	2564.9821144872394	911.4001912761667
t2fake_tempfake_dose:conditionROMERO_1	-2.2805342576506242	0.5258555608861342	-3.288224033796766	-1.2519120528716987	1.0003121014332306	3010.502358609562	1687.070045489874
t2fake_tempfake_dose:conditionROMERO_2	-4.940661455957696	0.5307884986897445	-5.962180227675212	-3.901198538898336	1.0005534444123507	2397.6423529991057	1374.1024032032728
t2fake_tempfake_dose:conditionROMERO_3	0.10313451558074654	0.5951281630514846	-1.0528737630557892	1.254597003285711	0.9999971173036123	2948.95103939475	1552.5316442957362
t2fake_tempfake_dose:conditionTOMILLO_1	-1.559859825021108	0.4933555114460454	-2.538796034000258	-0.6236070361163544	1.0030145541404067	2539.961583124619	1593.0944440158466
t2fake_tempfake_dose:conditionTOMILLO_2	-2.975617183906275	0.5432793166391388	-4.008426205808026	-1.8805135305191354	1.0017725521577645	1298.6942500336897	480.2319803123021
t2fake_tempfake_dose:conditionTOMILLO_3	1.3053349440118216	0.5507583554240283	0.2431454750242099	2.410655371376082	1.0029548176914682	1429.2676869717338	878.3228804950035
sigma	2.8414763534924834	0.19867932714382686	2.4609145930155556	3.2599223554731203	1.0003245797227749	900.2296996410606	675.7455663627803
sds(t2fake_tempfake_doseconditionCOMBINACION_1)	3.906015857004437	4.030553845380643	0.1230925153581216	14.02937211886	1.0032196779852207	1370.6329873033803	1036.1621275730522
sds(t2fake_tempfake_doseconditionCOMBINACION_2)	4.677250712252972	4.627874348768079	0.15792865707690884	15.345566427896628	1.0024486335910752	814.2219157468384	856.3358528341568
sds(t2fake_tempfake_doseconditionCOMBINACION_3)	12.065455554770395	11.063406618312111	1.0283342655000913	45.35207282803929	1.0037820624015144	506.2248189985028	614.8792882387522
sds(t2fake_tempfake_doseconditionLINALOOL_1)	3.4236353322332973	3.3309027654382852	0.10784989373195868	12.676355276718134	1.0013231196206056	1157.4973065287145	935.4621210149714
sds(t2fake_tempfake_doseconditionLINALOOL_2)	4.310213861585969	4.19446977276949	0.19000964108455168	14.338555900754587	1.0001511334443995	1443.8706606729938	1437.2345400059044
sds(t2fake_tempfake_doseconditionLINALOOL_3)	3.8036194245653685	3.3336666741408867	0.1239692638526616	11.953126197833376	1.000916765658257	1046.7695491451925	909.0998083464045
sds(t2fake_tempfake_doseconditionROMERO_1)	4.4877630784672	4.083648597529676	0.144674735192238	15.010242137233847	1.0004357946308489	1299.923182601422	922.963262428951
sds(t2fake_tempfake_doseconditionROMERO_2)	3.4417370328772803	3.2757256697742196	0.11201562600099016	11.278743142785082	1.0005972669426837	1142.833481189303	1215.9946283132713
sds(t2fake_tempfake_doseconditionROMERO_3)	8.959942874037294	5.120336871625814	1.232385186359458	21.694584183588272	0.9998499430600354	844.8264562148407	427.8644278818108
sds(t2fake_tempfake_doseconditionTOMILLO_1)	4.001530743753197	4.099324352266853	0.13802827631934395	14.484945383560577	0.9999422526445437	1003.0664669083266	890.9887129167112
sds(t2fake_tempfake_doseconditionTOMILLO_2)	3.7530440324993797	3.3071962724417063	0.1295631044397038	12.866676734928271	1.002275824844531	1288.033302870465	1047.0446607515757
sds(t2fake_tempfake_doseconditionTOMILLO_3)	6.12667774245788	8.811494334832425	0.20239130126179178	29.2958162471366	1.0035571559185488	627.201475247015	286.16985483841466
